# Supplementary material for: Predicting the viability of beta-lactamase: How folding and binding free energies correlate with beta-lactamase fitness
Source: PLoS One. 2020 May 29;15(5):e0233509. doi: 10.1371/journal.pone.0233509 (PMC7259980; doi:10.1371/journal.pone.0233509)
Supplement: S1 File — Contains all supporting discussion regarding β-lactamase and methods, as well as two supporting tables and nine supporting figures. (ZIP) [file pone.0233509.s001.zip]

Archive with 3 entries (3 files):
- Supplement.pdf
- supplement.tex
- supplement_unmarked.tex
