# Supplementary material for: Predicting the viability of beta-lactamase: How folding and binding free energies correlate with beta-lactamase fitness
Source: PLoS One. 2020 May 29;15(5):e0233509. doi: 10.1371/journal.pone.0233509 (PMC7259980; doi:10.1371/journal.pone.0233509)
Supplement: S1 File — Contains all supporting discussion regarding β-lactamase and methods, as well as two supporting tables and nine supporting figures. (ZIP) [file pone.0233509.s001.zip › supplement.tex]

% Template for PLoS
% Version 3.5 March 2018
%
% % % % % % % % % % % % % % % % % % % % % %
%
% -- IMPORTANT NOTE
%
% This template contains comments intended 
% to minimize problems and delays during our production 
% process. Please follow the template instructions
% whenever possible.
%
% % % % % % % % % % % % % % % % % % % % % % % 
%
% Once your paper is accepted for publication, 
% PLEASE REMOVE ALL TRACKED CHANGES in this file 
% and leave only the final text of your manuscript. 
% PLOS recommends the use of latexdiff to track changes during review, as this will help to maintain a clean tex file.
% Visit https://www.ctan.org/pkg/latexdiff?lang=en for info or contact us at latex@plos.org.
%
%
% There are no restrictions on package use within the LaTeX files except that 
% no packages listed in the template may be deleted.
%
% Please do not include colors or graphics in the text.
%
% The manuscript LaTeX source should be contained within a single file (do not use \input, \externaldocument, or similar commands).
%
% % % % % % % % % % % % % % % % % % % % % % %
%
% -- FIGURES AND TABLES
%
% Please include tables/figure captions directly after the paragraph where they are first cited in the text.
%
% DO NOT INCLUDE GRAPHICS IN YOUR MANUSCRIPT
% - Figures should be uploaded separately from your manuscript file. 
% - Figures generated using LaTeX should be extracted and removed from the PDF before submission. 
% - Figures containing multiple panels/subfigures must be combined into one image file before submission.
% For figure citations, please use "Fig" instead of "Figure".
% See http://journals.plos.org/plosone/s/figures for PLOS figure guidelines.
%
% Tables should be cell-based and may not contain:
% - spacing/line breaks within cells to alter layout or alignment
% - do not nest tabular environments (no tabular environments within tabular environments)
% - no graphics or colored text (cell background color/shading OK)
% See http://journals.plos.org/plosone/s/tables for table guidelines.
%
% For tables that exceed the width of the text column, use the adjustwidth environment as illustrated in the example table in text below.
%
% % % % % % % % % % % % % % % % % % % % % % % %
%
% -- EQUATIONS, MATH SYMBOLS, SUBSCRIPTS, AND SUPERSCRIPTS
%
% IMPORTANT
% Below are a few tips to help format your equations and other special characters according to our specifications. For more tips to help reduce the possibility of formatting errors during conversion, please see our LaTeX guidelines at http://journals.plos.org/plosone/s/latex
%
% For inline equations, please be sure to include all portions of an equation in the math environment.  For example, x$^2$ is incorrect; this should be formatted as $x^2$ (or $\mathrm{x}^2$ if the romanized font is desired).
%
% Do not include text that is not math in the math environment. For example, CO2 should be written as CO\textsubscript{2} instead of CO$_2$.
%
% Please add line breaks to long display equations when possible in order to fit size of the column. 
%
% For inline equations, please do not include punctuation (commas, etc) within the math environment unless this is part of the equation.
%
% When adding superscript or subscripts outside of brackets/braces, please group using {}.  For example, change "[U(D,E,\gamma)]^2" to "{[U(D,E,\gamma)]}^2". 
%
% Do not use \cal for caligraphic font.  Instead, use \mathcal{}
%
% % % % % % % % % % % % % % % % % % % % % % % % 
%
% Please contact latex@plos.org with any questions.
%
% % % % % % % % % % % % % % % % % % % % % % % %

\documentclass[10pt,letterpaper]{article}
\usepackage[top=0.85in,left=2.75in,footskip=0.75in]{geometry}

% amsmath and amssymb packages, useful for mathematical formulas and symbols
\usepackage{amsmath,amssymb}
\usepackage{graphicx}
\usepackage{mathtools}
\newcommand*\mycommand[1]{\texttt{\emph{#1}}}
\include{MyCommand}
\newcommand{\BR}[1]{{\color{red}{#1}}} 
% Use adjustwidth environment to exceed column width (see example table in text)
\usepackage{changepage}

% Use Unicode characters when possible
\usepackage[utf8x]{inputenc}

% textcomp package and marvosym package for additional characters
\usepackage{textcomp,marvosym}

% cite package, to clean up citations in the main text. Do not remove.
\usepackage{cite}

% Use nameref to cite supporting information files (see Supporting Information section for more info)
\usepackage{nameref,hyperref}

% line numbers
\usepackage[right]{lineno}

% ligatures disabled
\usepackage{microtype}
\DisableLigatures[f]{encoding = *, family = * }

% color can be used to apply background shading to table cells only
\usepackage[table]{xcolor}

% array package and thick rules for tables
\usepackage{array}
\usepackage{float}
\usepackage{textcomp}
% create "+" rule type for thick vertical lines
\newcolumntype{+}{!{\vrule width 2pt}}
\newcommand{\Edits}[1]{{\color{blue}{#1}}} 
% create \thickcline for thick horizontal lines of variable length
\newlength\savedwidth
\newcommand\thickcline[1]{%
  \noalign{\global\savedwidth\arrayrulewidth\global\arrayrulewidth 2pt}%
  \cline{#1}%
  \noalign{\vskip\arrayrulewidth}%
  \noalign{\global\arrayrulewidth\savedwidth}%
}

% \thickhline command for thick horizontal lines that span the table
\newcommand\thickhline{\noalign{\global\savedwidth\arrayrulewidth\global\arrayrulewidth 2pt}%
\hline
\noalign{\global\arrayrulewidth\savedwidth}}


% Remove comment for double spacing
%\usepackage{setspace} 
%\doublespacing

% Text layout
\raggedright
\setlength{\parindent}{0.5cm}
\textwidth 5.25in 
\textheight 8.75in

% Bold the 'Figure #' in the caption and separate it from the title/caption with a period
% Captions will be left justified
\usepackage[aboveskip=1pt,labelfont=bf,labelsep=period,justification=raggedright,singlelinecheck=off]{caption}
\renewcommand{\figurename}{Fig}
\renewcommand{\tablename}{Table}

% Use the PLoS provided BiBTeX style
\bibliographystyle{plos2015}

% Remove brackets from numbering in List of References
\makeatletter
\renewcommand{\@biblabel}[1]{\quad#1.}
\makeatother


% Header and Footer with logo
\usepackage{lastpage,fancyhdr,graphicx}
\usepackage{epstopdf}
%\pagestyle{myheadings}
\pagestyle{fancy}
\fancyhf{}
%\setlength{\headheight}{27.023pt}
%\lhead{\includegraphics[width=2.0in]{PLOS-submission.eps}}
\rfoot{\thepage/\pageref{LastPage}}
\renewcommand{\headrulewidth}{0pt}
\renewcommand{\footrule}{\hrule height 2pt \vspace{2mm}}
\fancyheadoffset[L]{2.25in}
\fancyfootoffset[L]{2.25in}
\lfoot{\today}

%% Include all macros below

\newcommand{\lorem}{{\bf LOREM}}
\newcommand{\ipsum}{{\bf IPSUM}}

%% END MACROS SECTION


\begin{document}
\vspace*{0.2in}

% Title must be 250 characters or less.

{\Large
\textbf\newline{Supplemental Information for ``Predicting the Viability of Beta-Lactamase: How Folding and Binding Free Energies Correlate with Beta-Lactamase Fitness''} % Please use "sentence case" for title and headings (capitalize only the first word in a title (or heading), the first word in a subtitle (or subheading), and any proper nouns).
}

\newline
% Insert author names, affiliations and corresponding author email (do not include titles, positions, or degrees).
\\
Jordan Yang\textsuperscript{1},
Nandita Naik\textsuperscript{2},
Jagdish Suresh Patel\textsuperscript{3,4},
Christopher S. Wylie\textsuperscript{2},
Wenze Gu\textsuperscript{1},
Jessie Huang\textsuperscript{5},
\BR{F.} Marty Ytreberg\textsuperscript{3,6},
Mandar T. Naik\textsuperscript{7},
Daniel M. Weinreich\textsuperscript{2},
and Brenda M. Rubenstein\textsuperscript{1*}
\\
\bigskip
\textbf{1} Department of Chemistry, Brown University, Providence, Rhode Island, United States of America
\\
\textbf{2} Department of Ecology and Evolutionary Biology, Brown University, Providence, Rhode Island, United States of America
\\
\textbf{3} \BR{Institute for Modeling Collaboration and Innovation, University of Idaho, Moscow, Idaho, United States of America}
\\
\textbf{4} Department of Biological Sciences, University of Idaho, Moscow, Idaho, United States of America
\\
\textbf{5} Department of Chemistry, Wellesley College, Wellesley, Massachusetts, United States of America
\\
\textbf{6} \BR{Department of Physics, University of Idaho, Moscow, Idaho, United States of America}
\\
\textbf{7} Department of Molecular Pharmacology, Physiology, and Biotechnology, Brown University, Providence, Rhode Island, United States of America
\\
\bigskip

% Insert additional author notes using the symbols described below. Insert symbol callouts after author names as necessary.
% 
% Remove or comment out the author notes below if they aren't used.
%
% Primary Equal Contribution Note
%\Yinyang These authors contributed equally to this work.

% Additional Equal Contribution Note
% Also use this double-dagger symbol for special authorship notes, such as senior authorship.
%\ddag These authors also contributed equally to this work.

% Current address notes
%\textcurrency Current Address: Dept/Program/Center, Institution Name, City, State, Country % change symbol to "\textcurrency a" if more than one current address note
% \textcurrency b Insert second current address 
% \textcurrency c Insert third current address

% Deceased author note
%\dag Deceased

% Group/Consortium Author Note

% Use the asterisk to denote corresponding authorship and provide email address in note below.
* brenda\_rubenstein@brown.edu


% --------------------------------------------------------------------------------------


\section*{\label{sec:Thermodynamics} Thermodynamic Biophysical Predictors} 
The primary thermodynamic measures employed by the community to predict fitness are the changes in the free energy of folding ($\Delta \Delta G_{fold} \equiv \Delta G_{fold, mutant} - \Delta G_{fold, wildtype}$, where $\Delta G_{fold,x} \equiv G_{native,x} - G_{unfolded,x}$ and $x$ denotes the mutant or wild type proteins) and binding ($\Delta \Delta G_{bind} \equiv \Delta G_{bind, mutant} - \Delta G_{bind, wildtype}$, where $\Delta G_{bind, x} \equiv G_{bound,x} - G_{unbound,x}$). As follows from thermodynamics, the more negative the free energy of a system is, the more stable it is expected to be. These changes therefore indicate how much more stable mutant folding and binding are relative to wild type folding and binding. Free energies reflect a compromise between a molecule's tendency to minimize its energy and maximize its entropy at a given temperature, and accordingly, all free energy estimates contain a mix of energetic and entropic contributions. 

\section*{\label{sec:BLactamase} Beta-Lactamase and Its Relevant Biophysics}

\subsection*{Beta-Lactamase}
$\beta$-lactamases are enzymes produced by bacteria that provide resistance to a wide array of $\beta$-lactam antibiotics \cite{morin2014biology}. $\beta$-lactam antibotics contain a $\beta$-lactam ring in their molecular structures and inhibit cell wall synthesis. The $\beta$-lactamase resistance mechanism is based upon hydrolysis: $\beta$-lactamases hydrolyze the $\beta$-lactam ring present in all $\beta$-lactam antibiotics, which renders them inactive \cite{page1984mechanism}. Among the types of $\beta$-lactamases found in Gram-negative bacteria, TEM-1, a class A, plasmid-encoded broad spectrum serine $\beta$-lactamase, is the most prevalent, and accounts for $90\%$ of $E.$ $coli$'s $\beta$-lactam drug resistance \cite{Escobar_Biochem_1991, sutcliffe1978nucleotide}. Wild type $\beta$-lactamases exhibit high levels of hydrolytic activity toward penicillins and mutant $\beta$-lactamases have gradually evolved to resist a much wider range of antibiotics, including several generations of cephalosporins \cite{morin2014biology, ambler1991standard,huletsky1993role,sowek1991substitution}. The emergence of different types of $\beta$-lactamase mutants therefore poses an enormous threat to modern-day antimicrobial therapies that has already had massive repercussions for the current drug market. Developing a fundamental understanding of the mechanism by which mutations are able to modify the structure and substrate specificity of TEM-1 $\beta$-lactamase is thus of tremendous practical importance to modern medicine. 

% Single mutant studies
Early single-site mutagenesis experiments revealed the effects of key single-point mutations of TEM-1 on enzyme stability and activity by characterizing the kinetics and protein abundance of the associated mutants. Many of these studies were the first to identify the most influential active site residues in $\beta$-lactamase catalysis, which include S70, the residue that first attacks the carbonyl of the lactam ring, K73, S130, K234, and A237, which assist the acylation  \cite{Gibson_Waley_BiochemJ_1990,jacob1990role,ellerby1990role,Damblon,Matagne_1995}, and E166, which activates the water that ultimately facilitates the release of the catalyzed substrate \cite{Leung_Robinson_BiochemicalJ_1994}. Beyond S130, the D131 and N132 residues that constitute the highly conserved `SDN'-loop were additionally found to be nearly indispensable for proper enzyme function \cite{jacob1990role}.
The substitution of N for S130 yielded a barely active protein; mutations of D130 into E and G were found to highly destabilize the protein; and replacement of N132 by A resulted in a dramatic decrease of enzyme activity \cite{jacob1990role}. Motivated by mutations observed in $\beta$-lactamases that have evolved to catalyze extended-spectrum cephalosporins \cite{Huletsky_JBioChem}, subsequent research has also characterized the $\Omega$-loop region, consisting of residues 164-179 (residue 166 included), whose conformational flexibility is known to facilitate the coordination of the substrate \cite{Palzkill_MolMicro_1994,petrosino1996systematic}. Residues 176, 178, and 179 were shown to participate in salt bridges key to maintaining the structure of the loop necessary for ampicillin catalysis \cite{petrosino1996systematic}. Interestingly, recent studies have shown that, rather than being destabilizing as usual, certain, rare mutations, such as the M182T mutant, can stabilize $\beta$-lactamase against the deleterious effects of other mutations \cite{Sideraki_Huang_PNAS}. Moreover, somewhat paradoxically, mutating the S70 residue so critical to $\beta$-lactamase catalysis to glycine has been shown to relieve steric strain, thereby significantly improving enzyme stability \cite{Stojanoski_Biochem_2016}. Altogether, these single-site mutagenesis studies have provided researchers with a basic skeleton for understanding the amino acids critical to $\beta$-lactamase's function largely based upon kinetic analyses, but leave many possible, more subtle mutational influences to be uncovered and do not directly probe free energy changes.   

In recent years, saturation mutagenesis \cite{Rodrigo_2012} experiments combined with deep sequencing \cite{Fowler_NatMethods_2010} have given the community the unprecedented ability to generate and analyze much more comprehensive libraries of mutations, for the first time granting researchers insights into how mutations' effects on fitness are distributed \cite{Jacquier_PNAS,deng2012deep,firnberg2014comprehensive}. Some of the first saturation mutagenesis experiments on TEM-1 assessed relative mutant antibiotic resistance by competitively growing mutants in different concentrations of antibiotics \cite{deng2012deep,Jacquier_PNAS,Bershtein_Nature_2006}. These works were the first to estimate $\beta$-lactamase's distribution of fitness effects, which was found to be bimodal with most mutants leading to significant decreases in fitness, but with a handful remaining neutral/near-neutral \cite{Stiffler_Cell_2015}. Nevertheless, initial growth competition experiments often suffered from their limited ability to measure low-fitness alleles and thus characterize fitness valleys, while initial drug resistance assays suffered from low overall resolution. One particularly comprehensive mutagenesis study of TEM-1 distinctive in its use of genetic bandpass filters for $\beta$-lactamase activity to ensure that all point mutants of the TEM-1 $\beta$-lactamase gene and missense mutations of the TEM-1 protein were represented in its datasets was performed by Firnberg \emph{et al.} \cite{firnberg2014comprehensive}. By analyzing how fitness varied with free energies of folding obtained using PyRosetta and the PoPMuSiC (see the Materials and Methods Section for a more complete discussion of PyRosetta and the Supplemental Information for a discussion of PoPMuSiC), these researchers illustrated that fitness precipitously declines for mutants for which $\Delta \Delta G_{fold}$ exceeds a few kcal/mol and that roughly 18\% of the fitness according to PoPMuSiC can be explained by folding stability predictions according to linear models. The finding that fitness rapidly declines with $\Delta \Delta G_{fold}$ is consistent with a large body of work demonstrating that proteins possess stability thresholds beyond which they may be expected to be barely functional \cite{tokuriki2009stability}.  This study did not, however, attempt to further examine whether other thermodynamic or kinetic measures may be more predictive of fitness than folding free energies alone or directly obtain experimental folding free energies for use in its analyses. 

\section*{Wylie Mutant Circular Dichroism Data at 25\textdegree{}C}

\renewcommand{\thetable}{S1}
\begin{table}[H]
\begin{center}
\scalebox{0.85}{
\begin{tabular}{|c|c|c|c|c|c|c|c|} 
 \hline
 {\bf Allele} & {\bf Replicates} & $\bm{T_{m}}${\bf \textdegree{}C} & {\bf SEM} & $\bm{\Delta H}${\bf (kcal/mol)} & {\bf SEM} & $\bm{\Delta G}$ {\bf (kcal/mol)} & {\bf SEM} \\ 
 \hline \hline 
WT & 2 & 56.80 & 0.15 & -87.30 & 1.21 & -8.41 & 0.15  \\ 
 \hline
A172P & 2 & 57.05 & 0.10 & -64.43 & 0.49 & -6.25 & 0.03 \\
 \hline
A213G & 3 & 57.02 & 0.33 & -49.24 & 2.12 & -4.77 & 0.16\\
 \hline
D163Y & 3 & 56.68 & 0.09 & -37.74 & 0.45 & -3.63 & 0.04 \\
 \hline
E212K & 2 & 57.15 & 0.10 & -107.62 & 1.20 & -10.48 & 0.15\\
 \hline
G144E & 3 & 56.78 & 0.09 & -41.82 & 0.79 & -4.03 & 0.08 \\
\hline
G218V & 2 & 53.75 & 0.10 & -49.38 & 0.18 & -4.34 & 0.00 \\
\hline
G283C & 2 & 57.95 & 0.00 & -64.00 & 0.09 & -6.37 & 0.01 \\
\hline
I142F & 3 & 54.72 & 0.09 & -61.48 & 0.47 & -5.57 & 0.06 \\
\hline
K234Q & 3 & 57.38 & 0.09 & -80.69 & 2.13 & -7.91 & 0.20 \\
\hline
L57H & 3 & 56.62 & 0.09 & -40.01 & 0.19 & -3.84 & 0.02 \\
\hline
L199F & 3 & 54.85 & 0.00 & -45.06 & 0.44 & -4.10 & 0.04 \\
\hline
R93S & 3 & 56.98 & 0.07 & -36.58 & 0.08 & -3.54 & 0.01 \\
\hline
R241H & 3 & 58.58 & 0.07 & -56.87 & 0.92 & -5.76 & 0.08 \\
\hline
R275G & 3 & 56.65 & 0.17 & -57.70 & 0.48 & -5.54 & 0.04 \\
\hline
S70G & 3 & 61.55 & 0.15 & -89.99 & 1.81 & -9.83 & 0.17 \\
\hline
A172P/G283C & 3 & 57.98 & 0.19 & -44.57 & 0.45 & -4.44 & 0.03 \\
\hline
A213G/L57H & 3 & 59.38 & 0.15 & -24.99 & 0.91 & -2.58 & 0.10 \\
\hline
D163Y/R93S & 3 & 57.62 & 0.03 & -38.86 & 0.53 & -3.83 & 0.05 \\
\hline
E212K/G218V & 2 & 57.80 & 0.15 & -68.66 & 1.13 & -6.80 & 0.14 \\
\hline
G144E/L199F & 3 & 58.02 & 0.09 & -40.54 & 0.49 & -4.04 & 0.05 \\
\hline
K234Q/R241H & 3 & 59.15 & 0.00 & -56.09 & 1.29 & -5.76 & 0.13 \\
\hline
\end{tabular}}
\caption{\Edits{Table of Wylie mutants and their respective thermodynamic data according to circular dichroism experiments performed at 25$^{\circ}$C.}} 
\end{center}
\end{table} 

\section*{Wylie Mutant Data Set Computational Folding Free Energy Predictions}

We acquired $\Delta \Delta G_{fold}$ data on the Wylie mutant data set using FoldX with and without relaxing wild type conformations via molecular dynamics (MD) before mutations were introduced. Here, for completeness, we compare and contrast our FoldX results with the MD+FoldX and PyRosetta results discussed in the main text.  

\renewcommand{\thefigure}{S1}
\begin{figure}[H]
\centering 
\includegraphics[width=12cm]{S1_Fig.png}
\caption{Comparison between FoldX free energy of folding results without using molecular dynamics simulations to relax wild type protein conformations into which mutations are introduced and MD+FoldX results with relaxation for the Wylie mutant data set. As may be expected and is exemplified by the plot, unrelaxed FoldX calculations tend to overestimate folding free energies compared to their relaxed counterparts. Only G238C, G283C/A172P, and G144E/L199F significantly deviate from a linear trend.  
}
\label{FoldX_MDFoldX_Comparison}
\end{figure}

\renewcommand{\thefigure}{S2}
\begin{figure}[H]
\centering 
\includegraphics[width=12cm]{S2_Fig.png}
\caption{Comparison between MD+FoldX and PyRosetta results for the folding free energies of the Wylie mutant data set. PyRosetta tends to overestimate folding free energies relative to MD+FoldX results. 
}
\label{FoldX_PyRosetta_Comparison}
\end{figure}

\renewcommand{\thefigure}{S3}
\begin{figure}[H]
\centering 
\includegraphics[width=14cm]{S3_Fig.png}
\caption{Scatterplots depicting the correlation between experimentally- and computationally-determined $\beta$-lactamase TEM-1 free energies of folding for multiply-mutated proteins and their constituent single mutants. {\bf (Left)} Correlation based upon MD+FoldX free energy predictions. {\bf (Right)}  Correlation based upon PyRosetta free energy predictions. The labels on the points name the mutations involved. \Edits{The shaded regions delineate the first and third quadrants of the plot, which contain mutants whose free energies are of the same sign according to both experiment and computation.}
%Both computational techniques underestimate the experimental free energies relative to the linear fit for which one would optimally hope.
}
\label{Nandita_Multiple_DDG}
\end{figure}

\renewcommand{\thefigure}{S4}
\begin{figure}[H]
\begin{center}
\includegraphics[width=14cm]{S4_Fig.png}
\caption{Table of MD+FoldX, PyRosetta, and experimental $\Delta \Delta G_{fold}$ values for double mutants and their constituent singles. For the double mutants, the directly computed/measured $\Delta \Delta G_{fold}$ values and those values obtained by adding the $\Delta \Delta G_{fold}$ values of the related constituent singles (denoted as $\Delta \Delta G_{fold}$ (Method X)[Mut A + MutB]) are reported for each method for comparison. All values are given in units of kcal/mol. All mutations are named according to the Ambler notation as described in the main text; double mutants are reported with a slash in between each individual mutant's designation. The error bars that accompany the experimental values are propagated standard errors on the mean computed based upon mutant $\Delta G$ values measured in triplicate.}
\label{Table_Double_Mutants}
\end{center} 
\end{figure}


\renewcommand{\thefigure}{S5}
\begin{figure}[H]
\centering 
\includegraphics[width=9cm]{S5_Fig.png}
\caption{Table of the properties of the Wylie single mutants studied in this work. Note that, while these mutants reside in a variety of secondary structures, all but one is solvent-exposed and the overwhelming majority substitute a more hydrophobic residue for a less hydrophobic wild type residue.}
\label{Table_Mutants_Accessibility}
\end{figure}


\section*{Correlations Involving Ampicillin Minimum Inhibitory Concentrations}

To assess how well our free energy data predicted $\beta$-lactamase viability, we compared our results against minimum inhibitory concentrations (MIC) of $\beta$-lactamase acquired for the Wylie mutant data set as well as fitness data determined by Firnberg \emph{et al.} \cite{firnberg2014comprehensive}. Our procedure for ascertaining MIC values is detailed below. Further details may be found in Weinreich \emph{et al.} \cite{Weinreich_Science_2006}. 

\subsection*{Determination of Wylie Mutant Data Set Minimum Inhibitory Concentrations}

The Wylie mutants were constructed using the QuikChange protocol (Stratagene, San Diego, CA) as described in Weinreich \emph{et al.} (2006) \cite{Weinreich_Science_2006}. The specific single missense mutants presented in Table 1 of the main text were chosen at random subject only to the condition that they lie at least 6 \r{A} outside of the TEM-1 active site according to PDB record 1BTL and therefore should negligibly affect binding. The pairs of mutations in the double mutants shown were chosen at random from among the single mutants. To construct the Wylie data set of $\beta$-lactamase alleles, mutations were introduced into the
AmpR locus of the cloning vector
pBR322 (New England Biolabs,
Beverly, MA, identical to TEMwt) using
the Qiagen QuikChange kit (Stratagene,
La Jolla, CA; mutagenesis primer
sequences available upon request),
transformed into the chemically competent
\emph{E. coli} strain DH5$\alpha$, and sequenced
to confirm identity on an ABI 3100
(Applied Biosystems, Foster City, CA;
sequencing primers available upon
request). The minimum inhibitory
concentration (MIC) of each
transformant and of control strains
were simultaneously assayed in triplicate
by the broth microdilution method. Briefly, a series of
39 2-fold dilutions of ampicillin
(Sigma-Aldrich, St. Louis, MO) from
8196.0 $\mu$g/ml to 0.015625 $\mu$g/ml were
prepared in Difco Muller-Hinton broth
(BD, Franklin Lakes, NJ), together with
a positive control of Muller-Hinton broth
lacking the drug. 
%Next, 1 ml bacterial
%cultures were grown overnight at 37$^{\circ}$C
%shaking at $\sim$150 rpm in LB Lennox broth
%(BD, Frankin Lakes, NJ) supplemented
%with 50 $\mu$g/ml ampicillin for cells
%carrying a TEM $\beta$-lactamase allele but
%not for control strains. 
Bacterial
overnight stocks were diluted to \Edits{$\sim10^6$
cfu/mL} in Muller-Hinton broth, and 150
$\mu$l of each was combined with 150 $\mu$l of
each drug dilution in covered sterile 96-
well flat-bottom polystyrene plates
(VWR, West Chester, PA). These were placed in plastic bags to limit
evaporation and incubated for 20 hours at
35$^{\circ}$C. The MIC was recorded as the lowest
drug concentration that blocked any
visual evidence of bacterial growth.
MIC values for each allele were
identical across replicates in all but six
cases. We then repeated the
assay in six-fold replicate for 12 alleles:
those six that exhibited variation and six
others matched to these by similar MIC
values. These results confirmed that this
low level of variation was typical for the
MIC assay in our hands and also that
variation in MIC was not allele-specific. 

\subsection*{\Edits{Correlation Between MIC Data and Firnberg Fitness Data}}
\renewcommand{\thefigure}{S6}
\begin{figure}[H]
\centering 
\includegraphics[width=11cm]{S6_Fig.png}
\caption{Comparison between the fitness of the $\beta$-lactamase mutants as reported by Firnberg \cite{firnberg2014comprehensive} and our ampicillin minimum inhibitory concentrations. The strong correlation between these measures of fitness gives credence to utilizing the Firnberg data sets in our analyses of how predictive free energy changes are of fitness. 
}
\label{MIC_vs_Firnberg_Fitness_for_Certain_Mutants}
\end{figure}
 
\subsection*{Correlation Between Wylie MIC Data and Folding Free Energies}

\renewcommand{\thefigure}{S7}
\begin{figure}[H]
\centering 
\includegraphics[width=14cm]{S7_Fig.png}
\caption{Scatterplots of ampicillin MIC {vs.} (Left) Experimental, (Middle) PyRosetta, and (Right) MD+FoldX folding free energy changes for the Wylie mutant data set. No clear trends emerge between MIC and experimental folding free energies, while plotting MIC against computational folding free energies suggests weak negative correlations between these quantities. 
%Scatterplot of ampicillin MIC values vs. PyRosetta folding free energies for the Wylie mutant data set. The data points are best fit by a shifted exponential, $f(x) = \frac{a}{b+exp^{c(x+d)}}+e$, where $a=0.0581$, $b=-0.956$, $c=0.00188$, $d=8.08$, and $e=-0.407$.
}
\label{MIC_vs_PyRosetta_FoldingFreeEnergies}
\end{figure}

\section*{Firnberg Mutant Dataset Folding and Binding Free Energy Predictions}

\subsection*{Overview of the PoPMuSiC Algorithm for Folding Free Energy Predictions}

PoPMuSiC predictions of $\Delta\Delta G_{fold}$ values were determined online at https://soft.dezyme.com/query/create/pop \cite{dehouck2011popmusic} using 1xpb. PoPMuSiC is a web server that allows fast and accurate predictions of the thermodynamic stability changes caused by single site mutations in globular proteins using a linear combination of 13 statistical potentials, including two terms that depend on the volume of the wild type and mutant amino acids and a term that accounts for solvent accessibility. This web server distinguishes itself from other similar software prediction tools by its high computational speed as well as by its ability to perform a systematic evaluation of all possible mutations in a globular protein. It is currently publicized as the only computational prediction tool that allows a systematic scan of all possible mutations of a medium size globular protein in less than a minute via the implementation of a single, simple, web-based query.

\subsection*{\Edits{Categorization of Figure 7 Mutants According to Fitness and Computational Predictions}}

\renewcommand{\thetable}{S2}
\begin{table}[H]
\begin{center}
\scalebox{0.85}{
\begin{tabular}{|c|c|c|} 
 \hline
 & $\bm{\Delta \Delta G_{fold}} < 5$ {\bf kcal/mol} & $\bm{\Delta \Delta G_{fold}} > 5$ {\bf kcal/mol} \\ 
 \hline \hline 
{\bf Fitness} $\bm{>0.5}$ & 2175 (True Positives) & 22 (False Negatives)  \\ 
 \hline
{\bf Fitness} $\bm{<0.5}$ & 2079 (False Positives) & 506 (True Negatives) \\
\hline
\end{tabular}}
\caption{\Edits{Number of true positive, false positive, false negative, and true negative $\beta$-lactamase mutants according to computational predictions and experimental fitness data.}} 
\end{center}
\end{table} 


\subsection*{Non-Linear Fits to Firnberg Fitness {vs.} Folding and Binding Free Energy Data}

In order to analyze our fitness data beyond simple linear fits that cannot account for mutants with large folding and binding free energies, we also fit the data in main text Figures 7 and 9 with the non-linear functional forms with the smallest sum of squares errors from a selection of functions provided by Zunzun.com (http://zunzun.com/). While even better fits could potentially be achieved using other functions, these nonlinear functional forms grant one insight into the improvements that may be gained by going beyond linear fits and account for the rapid decline in fitness observed when plotted against either increasing folding or binding data. 

\subsection*{Firnberg Mutant Dataset Binding Free Energy Predictions}

\renewcommand{\thefigure}{S8}
\begin{figure}[H]
\centering 
\includegraphics[width=12cm]{S8_Fig.png}
\caption{Scatterplot of fitness vs. binding free energies for single mutants within 8 \r{A} of the active site (S70 alpha carbon). Many of the mutants with the most positive binding free energies are located in the active site, as described in the Introduction. 
}
\label{MIC_vs_PyRosetta_FoldingFreeEnergies}
\end{figure}

\subsection*{Top Pose of Ampicillin Docked to Beta-Lactamase}

\renewcommand{\thefigure}{S9}
\begin{figure}[H]
\centering 
\includegraphics[width=13cm]{S9_Fig.png}
\caption{A top docked pose of ampicillin generated via AutoDock Vina in the relaxed wild type $\beta$-lactamase conformation, in which the oxygen of the $\beta$-lactam ring is interacting with the hydroxyl group of S70. The distance between the oxygen of the $\beta$-lactam ring and the oxygen of the hydroxyl group is $\Edits{3.033}$ \r{A}, and the distance between the oxygen of the $\beta$-lactam ring and the hydrogen of the hydroxyl group is $\Edits{3.281}$ \r{A}.}
\label{MIC_vs_PyRosetta_FoldingFreeEnergies}
\end{figure}

\begin{thebibliography}{10}

\bibitem{morin2014biology}
Morin RB, Gorman M.
\newblock The Biology of B-Lactam Antibiotics.
\newblock Elsevier; 2014.

\bibitem{page1984mechanism}
Page MI, Proctor P.
\newblock Mechanism of beta-lactam ring opening in cephalosporins.
\newblock Journal of the American Chemical Society. 1984;106(13):3820--3825.

\bibitem{Escobar_Biochem_1991}
Escobar WA, Tan AK, Fink AL.
\newblock Site-directed mutagenesis of beta-lactamase leading to accumulation
  of a catalytic intermediate.
\newblock Biochemistry. 1991;30(44):10783--10787.

\bibitem{sutcliffe1978nucleotide}
Sutcliffe JG.
\newblock Nucleotide sequence of the ampicillin resistance gene of Escherichia
  coli plasmid pBR322.
\newblock Proceedings of the National Academy of Sciences.
  1978;75(8):3737--3741.

\bibitem{ambler1991standard}
Ambler R, Coulson A, Frere JM, Ghuysen JM, Joris B, Forsman M, et~al.
\newblock A standard numbering scheme for the class A beta-lactamases.
\newblock Biochemical Journal. 1991;276(Pt 1):269.

\bibitem{huletsky1993role}
Huletsky A, Knox J, Levesque R.
\newblock Role of Ser-238 and Lys-240 in the hydrolysis of third-generation
  cephalosporins by SHV-type beta-lactamases probed by site-directed
  mutagenesis and three-dimensional modeling.
\newblock Journal of biological chemistry. 1993;268(5):3690--3697.

\bibitem{sowek1991substitution}
Sowek JA, Singer SB, Ohringer S, Malley MF, Dougherty TJ, Gougoutas JZ, et~al.
\newblock Substitution of lysine at position 104 or 240 of TEM-1pTZ18R
  beta-lactamase enhances the effect of serine-164 substitution on hydrolysis
  or affinity for cephalosporins and the monobactam aztreonam.
\newblock Biochemistry. 1991;30(13):3179--3188.

\bibitem{Gibson_Waley_BiochemJ_1990}
Gibson RM, Christensen H, Waley SG.
\newblock Site-directed mutagenesis of beta-lactamase I. Single and double
  mutants of Glu-166 and Lys-73.
\newblock Biochemical Journal;(3):613--619.

\bibitem{jacob1990role}
Jacob F, Joris B, Lepage S, Dusart J, Fr{\`e}re JM.
\newblock Role of the conserved amino acids of the `SDN'   loop (Ser\textsuperscript{130},
  Asp\textsuperscript{131} and Asn\textsuperscript{132}) in a class A $\beta$-lactamase studied by site-directed
  mutagenesis.
\newblock Biochemical Journal. 1990;271(2):399--406.

\bibitem{ellerby1990role}
Ellerby LM, Escobar WA, Fink AL, Mitchinson C, Wells JA.
\newblock The role of lysine-234 in beta-lactamase catalysis probed by site-directed mutagenesis.
\newblock Biochemistry. 1990;29(24):5797--5806.

\bibitem{Damblon}
Damblon C, Raquet X, Lian LY, Lamotte-Brasseur J, Fonze E, Charlier P, et~al.
\newblock The catalytic mechanism of beta-lactamases: NMR titration of an
  active-site lysine residue of the TEM-1 enzyme.
\newblock Proceedings of the National Academy of Sciences.
  1996;93(5):1747--1752.

\bibitem{Matagne_1995}
Matagne A, Frere JM.
\newblock Contribution of mutant analysis to the understanding of enzyme
  catalysis: The case of class A beta-lactamases.
\newblock Biochimica et Biophysica Acta (BBA) - Protein Structure and Molecular
  Enzymology. 1995;1246(2):109 -- 127.

\bibitem{Leung_Robinson_BiochemicalJ_1994}
Leung YC, Robinson CV, Aplin RT, Waley SG.
\newblock Site-directed mutagenesis of beta-lactamase I: role of Glu-166.
\newblock Biochemical Journal;(Pt 3):671--678.

\bibitem{Huletsky_JBioChem}
Huletsky A, Knox J, Levesque R.
\newblock Role of Ser-238 and Lys-240 in the hydrolysis of third-generation
  cephalosporins by SHV-type beta-lactamases probed by site-directed
  mutagenesis and three-dimensional modeling.
\newblock Journal of Biological Chemistry. 1993;268:3690--3697.

\bibitem{Palzkill_MolMicro_1994}
Palzkill T, Le QQ, Venkatachalam KV, LaRocco M, Ocera H.
\newblock Evolution of antibiotic resistance: several different amino acid
  substitutions in an active site loop alter the substrate profile of
  beta-lactamase.
\newblock Molecular Microbiology. 1994;12(2):217--229.

\bibitem{petrosino1996systematic}
Petrosino JF, Palzkill T.
\newblock Systematic mutagenesis of the active site omega loop of TEM-1
  beta-lactamase.
\newblock Journal of bacteriology. 1996;178(7):1821--1828.

\bibitem{Sideraki_Huang_PNAS}
Sideraki V, Huang W, Palzkill T, Gilbert HF.
\newblock A secondary drug resistance mutation of TEM-1 beta-lactamase that
  suppresses misfolding and aggregation.
\newblock Proceedings of the National Academy of Sciences. 2001;98(1):283--288.
\newblock doi:{10.1073/pnas.98.1.283}.

\bibitem{Stojanoski_Biochem_2016}
Stojanoski V, Adamski CJ, Hu L, Mehta SC, Sankaran B, Zwart P, et~al.
\newblock Removal of the side chain at the active-site serine by a glycine
  substitution increases the stability of a wide range of serine
  beta-lactamases by relieving steric strain.
\newblock Biochemistry. 2016;55(17):2479--2490.

\bibitem{Rodrigo_2012}
Siloto RMP, Weselake RJ.
\newblock Site saturation mutagenesis: Methods and applications in protein
  engineering.
\newblock Biocatalysis and Agricultural Biotechnology. 2012;1(3):181 -- 189.

\bibitem{Fowler_NatMethods_2010}
Fowler DM, Araya CL, Fleishman SJ, Kellogg EH, Stephany JJ, Baker D, et~al.
\newblock High-resolution mapping of protein sequence-function relationships.
\newblock Nature Methods. 2010;7:741--746.

\bibitem{Jacquier_PNAS}
Jacquier H, Birgy A, Le~Nagard H, Mechulam Y, Schmitt E, Glodt J, et~al.
\newblock Capturing the mutational landscape of the beta-lactamase TEM-1.
\newblock Proceedings of the National Academy of Sciences.
  2013;110(32):13067--13072.

\bibitem{deng2012deep}
Deng Z, Huang W, Bakkalbasi E, Brown NG, Adamski CJ, Rice K, et~al.
\newblock Deep sequencing of systematic combinatorial libraries reveals
  $\beta$-lactamase sequence constraints at high resolution.
\newblock Journal of molecular biology. 2012;424(3-4):150--167.

\bibitem{firnberg2014comprehensive}
Firnberg E, Labonte JW, Gray JJ, Ostermeier M.
\newblock A comprehensive, high-resolution map of a Gene's fitness landscape.
\newblock Molecular Biology and Evolution. 2014;31(6):1581--1592.

\bibitem{Bershtein_Nature_2006}
Bershtein S, Segal M, Bekerman R, Tokuriki N, Tawfik DS.
\newblock Robustness--epistasis link shapes the fitness landscape of a randomly
  drifting protein.
\newblock Nature. 2006;444(7121):929--932.

\bibitem{Stiffler_Cell_2015}
Stiffler MA, Hekstra DR, Ranganathan R.
\newblock Evolvability as a function of purifying selection in TEM-1
  beta-lactamase.
\newblock Cell. 2015;160(5):882 -- 892.

\bibitem{tokuriki2009stability}
Tokuriki N, Tawfik DS.
\newblock Stability effects of mutations and protein evolvability.
\newblock Current Opinion in Structural Biology. 2009;19(5):596--604.

\bibitem{Weinreich_Science_2006}
Weinreich DM, Delaney NF, DePristo MA, Hartl DL.
\newblock Darwinian evolution can follow only very few mutational paths to
  fitter proteins.
\newblock Science. 2006;312(5770):111--114.

\bibitem{dehouck2011popmusic}
Dehouck Y, Kwasigroch JM, Gilis D, Rooman M.
\newblock PoPMuSiC 2.1: a web server for the estimation of protein stability
  changes upon mutation and sequence optimality.
\newblock BMC bioinformatics. 2011;12(1):151.

\end{thebibliography}

\end{document}
